# Supplementary material for: Shifting roles of community health workers in the prevention and management of noncommunicable disease during the COVID-19 pandemic: a scoping review
Source: Health Policy Plan. 2024 Jun 24;39(7):771–81. doi: 10.1093/heapol/czae049 (PMC11308610; doi:10.1093/heapol/czae049)
Supplement: czae049_Supp [file czae049_supp.zip]

Archive with 2 entries (2 files):
- suppl_data/Annex 1.docx
- suppl_data/PRISMA-ScR-CHW.docx
